# Supplementary material for: First Year to Future Career: Women’s Engagement in Technical Participation Is Associated with Long-Term Retention
Source: Behav Sci (Basel). 2025 Jan 27;15(2):140. doi: 10.3390/bs15020140 (PMC11851499; doi:10.3390/bs15020140)
Supplement: Supplementary file 1 [file behavsci-15-00140-s001.zip]

Archive with 1 entries (1 files):
- behavsci-3318524-supplementary.pdf
